# Supplementary material for: The Effects of Exercise Training on Body Composition and Cardiometabolic Risk Factors in Type 1 Diabetes Mellitus: A Systematic Review and Meta-Analysis
Source: Healthcare (Basel). 2025 Jan 26;13(3):246. doi: 10.3390/healthcare13030246 (PMC11816365; doi:10.3390/healthcare13030246)
Supplement: Supplementary file 1 [file healthcare-13-00246-s001.zip]

Archive with 1 entries (1 files):
- healthcare-3330312-supplementary.pdf
